# Supplementary material for: Mitochondrial DNA Rearrangement Spectrum in Brain Tissue of Alzheimer’s Disease: Analysis of 13 Cases
Source: PLoS One. 2016 Jun 14;11(6):e0154582. doi: 10.1371/journal.pone.0154582 (PMC4907522; doi:10.1371/journal.pone.0154582)
Supplement: S1 Data — (XLSX) [file pone.0154582.s001.xlsx]

## Sheet: Sheet1
Deletion Rearrangement
joinning point(5')	joining point(3')
306	348
306	1220
306	3489
306	14622
307	11668
312	10945
355	14127
360	14532
438	10946
457	11985
461	4992
462	10090
463	16185
467	14114
473	7815
483	11063
487	5295
495	3076
498	13805
505	6385
506	4482
506	5300
516	5431
518	5303
527	13920
530	4528
538	14384
540	636
540	5384
542	1832
543	4223
547	4430
554	8805
560	3575
563	14532
567	15798
575	16239
594	5463
602	8481
605	16212
637	13651
639	16263
639	12007
640	952
653	14061
670	14352
680	5337
696	9200
696	9299
699	9032
703	4656
708	5228
734	2065
739	13876
745	1222
747	16173
757	16200
761	16169
765	16268
772	14400
793	1712
800	16267
804	3205
819	16210
829	14786
849	1214
856	1520
861	16120
870	14765
879	16374
898	16285
898	16105
900	5227
937	16285
958	4193
966	16285
966	16184
966	16183
970	4757
973	15537
976	8300
980	10762
1066	1890
1096	16194
1105	11279
1116	10779
1168	16178
1204	3580
1225	1686
1226	9577
1226	16181
1228	1902
1230	8033
1237	16216
1237	16163
1237	16153
1237	3586
1262	15838
1271	14481
1276	9099
1279	5932
1293	3144
1302	8781
1303	14962
1313	16364
1314	16265
1349	2018
1380	13057
1407	16466
1440	5020
1445	16418
1448	5295
1467	16071
1495	16259
1497	3509
1509	4700
1514	11788
1515	16247
1533	16163
1537	5149
1539	5348
1541	7824
1569	5173
1617	11678
1621	12288
1629	16281
1638	13155
1656	5125
1659	3179
1663	16141
1664	4794
1678	16164
1696	16181
1698	16164
1706	7401
1706	15405
1708	4182
1712	2235
1713	3216
1715	14475
1720	4182
1727	16168
1729	5049
1733	16316
1734	14147
1750	12474
1757	14032
1766	2133
1804	5807
1829	16201
1838	8693
1839	12364
1840	14765
1860	13390
1875	12333
1890	2723
1893	9214
1895	16250
1904	14761
1905	14423
1922	4979
1930	16157
1948	15542
1968	2185
1992	7128
2001	16281
2072	5143
2117	2973
2164	8444
2165	8347
2166	5188
2169	14223
2173	16153
2178	9335
2181	4559
2181	16180
2191	16108
2192	14184
2192	16201
2215	16233
2218	6542
2219	16178
2221	12009
2223	16264
2236	16349
2238	2475
2241	3716
2261	13212
2264	16264
2266	16166
2270	9040
2270	16264
2276	16168
2322	16175
2322	16155
2325	16302
2332	12088
2334	5213
2335	14247
2336	16187
2336	12080
2342	4670
2357	2539
2379	16254
2379	11086
2381	14341
2382	3714
2391	14219
2393	16169
2394	4866
2396	16225
2396	16233
2397	16214
2397	16214
2402	13857
2415	9203
2415	14482
2416	3836
2417	4908
2419	16260
2421	16103
2424	16220
2430	16224
2434	11993
2439	14068
2490	16282
2491	7952
2501	5229
2526	14551
2527	5283
2527	16112
2550	16183
2570	14223
2736	3162
2774	14115
2782	13531
2854	16301
2868	15328
2872	15910
2886	5102
2887	11018
2913	16138
2934	3483
2942	16210
2969	15544
2969	16172
2970	16237
3059	14773
3066	16074
3121	16187
3141	8336
3171	16178
3201	4192
3205	8307
3214	16260
3215	6846
3215	16147
3216	16289
3218	8657
3263	5213
3313	16280
3319	16106
3324	3586
3325	4224
3326	15513
3340	16122
3346	14148
3348	8926
3365	16261
3366	5112
3393	4616
3397	4770
3405	16225
3417	3949
3420	14340
3433	3957
3438	4962
3467	16520
3470	16132
3481	16250
3482	13508
3488	16179
3492	8477
3495	16180
3495	5187
3495	16163
3495	16163
3495	16364
3503	16173
3503	16234
3507	13787
3510	7826
3511	15787
3514	8431
3516	5319
3516	5304
3521	7834
3524	16216
3525	16285
3525	5048
3525	6545
3530	14335
3531	16327
3546	16262
3549	16222
3552	14565
3553	16401
3561	6518
3563	10557
3566	4062
3567	4707
3570	11510
3570	14586
3573	16371
3574	10945
3577	13053
3578	16184
3578	16182
3579	15658
3580	3775
3586	13374
3621	9457
3630	16109
3642	12938
3648	16318
3677	13224
3677	16176
3682	6431
3731	11701
3751	13922
3754	14481
3799	13124
3802	16284
3806	8428
3807	7401
3807	16229
3809	14325
3812	16233
3817	11301
3819	10818
3824	16500
3840	8784
3841	16100
3843	15100
3843	16100
3846	16265
3865	11989
3871	4210
3878	11347
3879	13925
3880	10678
3890	14925
3891	8643
3896	13690
3896	14627
3910	11450
3962	16456
3970	16259
3993	16170
4000	9013
4018	12058
4020	13784
4021	16181
4026	16292
4029	14565
4030	4088
4046	11953
4050	11342
4054	16292
4056	10754
4057	13786
4058	16292
4062	13939
4062	5485
4071	5330
4077	7002
4095	14403
4104	5141
4112	14066
4122	8847
4152	13420
4170	10972
4172	16146
4174	15332
4180	12424
4180	14707
4193	10793
4195	14790
4197	9415
4198	16258
4198	12012
4198	16066
4199	16285
4200	5142
4201	11266
4203	15641
4203	9057
4204	13922
4205	6082
4206	13467
4208	14333
4208	10094
4224	15456
4226	16361
4236	16332
4237	13760
4239	16169
4245	12547
4255	16184
4257	16211
4257	14066
4257	16211
4258	14481
4259	14389
4262	16282
4263	13781
4263	16282
4263	5057
4266	11752
4267	14066
4277	15265
4307	4571
4311	13407
4322	14584
4323	16259
4323	16181
4326	8932
4345	11874
4351	7458
4355	16165
4383	16119
4396	16190
4397	14338
4398	5444
4399	16399
4399	15658
4401	5097
4413	16190
4435	16454
4469	15810
4470	16156
4478	16392
4484	5226
4486	8893
4487	16167
4502	11621
4505	5358
4508	14480
4509	11038
4529	6394
4535	16069
4537	5585
4538	4797
4550	11244
4571	14601
4579	11098
4591	11361
4609	16132
4609	16123
4618	16071
4625	16189
4627	7032
4628	16172
4629	8582
4631	12038
4642	6384
4664	16213
4670	13757
4671	12456
4685	15839
4691	8624
4698	6099
4700	12846
4705	16417
4725	11017
4728	16132
4730	9069
4730	12533
4731	5066
4735	6427
4739	16287
4740	15902
4745	14212
4745	16214
4745	14202
4755	5295
4768	8666
4817	9590
4834	16166
4835	16109
4839	16377
4866	16234
4877	8454
4881	13139
4885	16109
4885	8026
4893	5365
4901	9365
4906	14042
4910	11804
4912	14042
4914	13449
4916	15409
4919	5326
4921	16332
4923	5397
4932	13235
4935	5117
4936	16261
4936	13486
4938	12010
4940	11294
4940	5223
4944	7708
4946	10982
4948	15296
4952	5315
4961	16332
4989	8502
5001	14757
5015	13294
5017	12586
5030	8401
5058	16325
5062	15363
5063	14272
5066	13854
5066	16218
5071	15598
5072	10607
5080	5321
5097	10785
5110	14208
5112	8375
5119	13309
5119	5436
5127	10960
5127	11284
5135	16181
5139	16238
5142	16211
5144	9039
5145	14362
5145	16103
5146	6551
5149	9193
5151	9240
5155	13982
5163	15848
5172	16112
5172	11676
5173	14397
5176	14022
5182	8302
5186	16109
5189	13999
5195	10617
5196	16182
5199	16292
5214	16393
5214	16186
5222	15852
5236	5550
5238	8571
5283	15700
5285	8687
5288	16158
5301	16176
5301	6983
5308	16103
5309	8617
5313	16173
5318	10346
5320	12540
5322	16109
5323	12427
5323	16109
5324	16400
5327	14057
5328	16254
5328	11138
5328	16234
5328	16254
5330	13780
5331	7794
5342	10267
5345	11001
5352	8466
5352	16285
5353	11583
5367	13502
5373	16172
5377	13072
5379	16166
5379	16230
5379	14049
5379	16215
5379	12042
5379	16166
5379	16230
5388	16158
5389	16188
5389	8420
5389	16114
5389	16362
5392	8922
5401	6056
5404	14961
5406	16158
5406	11029
5412	15864
5412	13870
5416	13220
5435	16175
5435	16158
5435	16175
5437	14235
5439	16289
5440	16175
5441	16158
5442	14337
5451	16187
5456	12387
5457	15539
5461	16441
5502	10958
5521	5852
5536	16136
5552	16176
5601	9637
5608	16179
5622	16236
5635	16108
5636	16263
5666	16168
5679	16181
5679	14584
5697	13773
5698	16297
5699	14097
5760	16125
5801	16169
5822	8778
5835	10010
5840	8620
5840	12301
5841	10668
5845	6332
5847	9556
5849	14412
5852	13050
5855	12182
5867	13125
5893	12304
5895	12646
5896	12449
5897	16261
5898	15384
5898	15640
5899	10925
5902	11808
5937	16281
5941	12542
5947	14069
5947	15087
5947	11274
5949	16132
5950	13458
5957	11806
5958	11018
5965	14148
5974	13938
5974	13158
5975	8583
5984	13471
6000	15436
6008	11845
6017	7450
6020	8839
6035	16106
6035	10993
6038	13130
6046	16354
6069	13483
6084	11963
6088	16191
6095	16114
6098	10096
6123	8544
6123	16236
6125	8406
6125	14341
6128	10977
6131	13904
6140	8902
6153	11850
6161	12578
6165	12761
6165	11232
6172	13967
6172	10329
6174	7790
6201	10080
6201	9197
6209	9078
6211	13058
6213	12556
6220	10969
6226	7769
6226	13447
6228	11294
6238	14130
6243	16354
6247	12455
6259	14849
6263	9024
6267	12299
6291	12572
6293	13919
6294	16220
6296	13946
6297	11977
6306	9392
6312	15209
6314	6682
6318	16111
6318	12103
6322	9056
6329	12303
6329	14258
6333	12008
6341	13989
6341	14108
6341	13981
6343	9072
6344	16402
6344	7867
6349	11240
6350	10323
6350	14048
6355	16295
6356	8414
6356	13212
6357	11930
6357	10618
6362	13302
6364	6476
6365	13616
6386	8778
6386	9915
6390	13366
6392	16133
6392	16114
6405	16224
6405	10995
6406	13774
6406	12486
6409	10779
6413	13373
6414	16138
6415	16417
6420	8430
6422	12020
6424	7464
6424	12020
6425	15365
6425	16180
6429	11266
6431	13989
6433	13763
6433	11510
6435	10607
6435	13155
6436	16265
6437	12541
6442	16165
6442	13853
6447	12300
6448	16245
6448	16250
6448	13542
6450	8787
6451	9927
6452	10464
6459	15292
6465	12301
6471	15585
6473	15634
6474	14259
6476	16230
6483	13774
6491	15452
6492	12474
6494	13787
6496	11915
6513	13798
6513	13850
6513	13798
6516	11667
6518	12300
6518	8778
6518	14243
6523	13928
6527	15104
6529	15814
6529	11972
6532	10591
6537	11930
6540	11589
6540	15735
6545	11930
6546	9526
6546	14327
6546	14409
6554	13827
6554	10613
6554	13827
6558	8897
6565	16036
6566	11096
6568	10672
6571	13166
6572	8896
6573	13897
6573	8578
6576	11179
6577	12299
6577	12769
6577	15171
6578	12823
6579	7498
6585	9985
6588	11140
6608	12739
6610	11735
6618	12514
6623	14841
6624	10195
6626	8898
6670	15543
6689	11258
6691	11225
6702	14546
6704	15406
6746	11168
6755	9059
6762	12022
6785	11739
6788	16109
6811	11742
6821	14353
6821	8654
6821	14279
6822	13447
6826	11140
6830	14982
6830	11983
6831	14567
6835	8394
6836	7132
6843	15623
6849	8937
6850	14380
6850	8075
6851	11137
6851	10099
6851	11137
6855	11686
6857	15614
6857	15140
6860	12122
6875	15005
6878	11183
6882	12762
6884	14117
6895	14643
6912	12300
6926	10629
6926	11325
6927	11867
6928	7814
6929	12350
6930	7801
6932	10602
6952	13918
6960	12300
6965	8927
6986	11745
6989	11100
6989	11615
6999	14442
7002	13935
7005	13840
7035	14096
7039	11222
7072	7793
7074	12632
7079	13044
7098	11170
7106	10701
7106	11504
7106	11660
7109	12510
7109	13063
7109	13946
7111	12728
7112	10697
7114	12830
7116	11910
7119	11212
7122	11675
7127	14691
7128	13992
7130	14356
7133	14621
7134	16282
7134	10995
7134	13071
7134	10995
7135	10744
7137	16168
7138	14526
7148	11931
7152	16227
7158	9092
7170	9034
7183	13947
7183	12084
7185	12019
7185	14110
7186	16173
7187	8560
7190	11994
7191	8707
7198	13259
7200	12302
7201	10981
7202	12479
7205	12090
7215	8365
7217	11954
7218	12109
7218	14155
7223	8840
7224	15429
7230	11622
7230	11789
7232	14684
7233	16398
7233	10964
7234	8809
7234	13910
7248	8802
7274	10670
7281	12043
7331	13242
7373	12214
7373	12384
7383	13096
7386	14265
7398	14130
7402	10090
7407	15263
7412	12385
7416	9593
7418	15263
7423	15406
7439	16149
7440	13215
7448	12171
7455	10379
7458	13839
7470	16182
7471	11061
7477	11671
7480	12890
7487	16201
7499	14846
7507	16110
7526	14012
7540	14012
7562	15439
7576	14122
7593	14239
7611	13000
7631	12539
7635	11231
7636	9226
7653	15398
7657	15305
7667	12795
7668	13066
7673	12483
7677	10980
7677	14220
7688	11352
7692	16195
7692	16198
7693	9854
7693	11103
7694	9243
7696	11203
7696	14298
7697	11054
7697	11269
7702	11810
7704	16150
7716	10923
7726	11082
7726	13784
7729	11256
7735	16279
7737	14761
7747	10943
7749	13656
7752	15822
7761	11770
7764	14539
7766	15073
7769	12301
7774	16283
7792	12827
7793	14260
7794	10680
7794	11946
7794	12572
7797	16114
7798	14453
7799	16071
7800	16104
7802	9812
7805	15642
7805	15642
7809	8556
7809	13977
7810	13983
7814	9261
7815	9757
7815	11431
7821	14799
7821	13573
7821	14156
7821	14799
7821	16186
7822	13760
7827	12603
7834	16236
7834	11227
7836	10953
7840	15262
7841	16286
7843	16330
7845	11428
7845	8772
7846	8705
7846	11081
7850	14130
7864	12775
7864	13945
7865	14491
7868	14244
7868	12018
7869	10551
7870	11227
7870	11931
7874	12393
7874	12204
7875	13448
7892	16131
7896	14742
7904	14699
7918	15700
7927	15436
7933	14006
7936	10768
7936	15702
7943	16224
7943	11278
7945	14046
7947	15335
7950	12105
7953	10754
7956	11198
7959	14153
7960	14530
7960	16266
7963	13692
7964	12432
7968	8398
7976	15484
7983	12885
7983	14914
7987	13391
7990	11231
7991	11812
7991	11391
7992	15723
7996	13983
7996	13990
8007	13279
8015	16143
8020	11268
8021	11591
8028	15386
8032	16071
8034	11423
8059	11250
8068	13785
8072	15297
8072	11499
8084	14069
8087	14814
8095	16196
8120	15595
8140	9722
8142	12301
8144	14565
8145	13570
8150	8705
8151	14997
8156	12300
8168	8361
8173	13765
8190	13706
8209	14184
8221	9541
8230	15645
8240	11061
8241	10017
8252	12991
8254	11512
8254	13036
8268	15331
8272	16322
8275	10183
8284	13691
8295	10288
8325	8547
8348	8517
8350	8661
8352	14318
8359	11380
8365	10999
8372	10468
8376	13979
8377	8813
8377	16221
8378	8763
8383	16136
8385	14208
8386	10791
8387	11542
8387	14883
8387	15986
8387	12300
8392	15761
8395	12300
8397	11597
8399	12018
8400	15977
8403	16111
8406	16125
8409	14480
8412	12380
8412	15376
8412	12380
8412	13183
8412	14424
8412	15376
8412	12380
8417	15658
8418	13981
8418	14129
8421	13212
8423	13212
8424	15030
8426	16227
8430	11541
8432	11489
8432	12084
8432	15473
8432	12084
8433	11726
8440	14530
8441	8654
8442	8964
8447	14056
8455	14506
8463	14482
8464	11749
8465	13194
8467	16226
8468	15973
8468	16281
8469	14044
8469	16146
8469	16183
8472	16285
8473	13848
8473	11522
8477	13580
8477	11059
8480	15539
8481	14262
8481	16148
8482	13447
8487	16250
8488	11514
8489	16107
8490	11411
8492	14222
8492	16457
8493	14590
8493	14044
8493	16133
8494	14372
8494	14044
8494	14372
8495	16159
8502	14497
8513	15601
8513	15601
8514	16280
8515	13776
8515	14624
8518	12366
8519	13542
8523	12302
8524	12922
8546	15368
8555	14795
8559	15376
8560	15288
8562	10192
8565	12060
8566	14620
8569	13941
8571	15827
8574	11269
8576	12968
8576	12976
8577	13979
8577	13991
8578	14115
8580	11531
8580	14806
8580	16286
8587	13047
8591	11448
8591	11453
8593	9119
8601	15731
8608	14344
8609	11880
8609	11407
8609	12353
8609	13943
8611	14814
8612	14281
8613	13781
8624	15541
8625	16111
8628	15331
8629	14047
8633	10948
8643	16234
8643	14047
8643	14220
8643	16216
8643	16234
8645	15656
8645	16844
8646	16222
8647	13290
8647	13373
8647	15358
8647	13373
8647	15358
8649	11153
8650	12099
8652	16073
8654	15582
8657	14137
8657	11953
8661	16146
8662	14335
8663	15376
8664	11301
8667	13859
8668	14572
8668	9056
8671	14742
8678	14216
8678	16215
8681	11314
8685	14763
8699	15497
8710	12337
8712	10836
8713	14643
8713	12486
8714	11261
8717	9197
8720	8871
8727	14262
8737	12555
8744	11957
8751	12391
8762	16229
8766	13805
8771	14328
8776	10220
8777	16279
8777	10289
8780	13989
8781	16173
8781	13447
8781	10846
8781	13774
8781	16173
8781	16182
8783	12835
8785	14246
8788	16247
8788	11389
8789	10971
8789	10960
8791	12833
8791	15725
8792	13754
8792	14983
8793	14852
8795	14431
8796	11493
8798	10960
8801	11499
8804	16321
8805	10476
8806	11252
8814	13107
8814	16401
8815	8528
8817	15978
8821	15117
8822	16218
8836	11313
8837	11656
8838	14896
8839	10191
8845	13060
8850	15521
8851	15660
8859	13978
8859	12300
8859	13462
8859	14243
8860	15151
8862	11634
8869	14762
8874	14532
8876	14305
8882	13838
8901	12890
8904	16109
8907	9156
8907	16147
8908	16259
8912	11352
8917	12388
8919	14325
8919	14622
8927	14735
8934	13765
8934	11212
8935	14642
8935	16174
8935	13056
8936	11532
8936	9408
8938	16285
8938	15400
8943	11536
8944	11135
8945	14417
8950	15726
8950	9331
8954	13346
8957	10245
8958	11135
8958	12516
8965	9672
8965	9350
8968	16285
8968	16072
8968	16226
8971	13039
8971	13795
8972	14528
8972	14063
8974	11522
8974	9156
8974	16286
8975	13683
8976	14130
8982	15735
8982	13066
8983	16285
8984	13427
8984	16217
8984	15735
8991	14448
8992	16285
8992	13141
8993	13803
8994	16150
8996	13804
8997	13333
9003	13325
9004	13129
9009	13854
9011	14919
9013	16080
9013	16075
9016	12733
9016	14566
9016	15600
9028	12814
9028	14243
9028	9915
9031	16098
9032	16145
9039	12917
9040	16193
9045	11870
9047	14136
9048	11236
9054	11791
9055	16075
9058	12510
9061	16071
9061	14280
9061	16071
9062	15099
9064	11266
9064	9583
9066	13922
9073	11307
9074	12031
9075	16216
9078	12081
9082	14270
9083	10889
9084	13372
9087	15451
9091	9717
9103	12839
9107	14048
9108	14034
9109	16285
9116	14137
9120	15827
9122	13501
9128	13868
9129	16227
9132	12850
9133	14889
9140	14474
9141	14381
9141	13179
9143	14456
9144	13808
9144	14558
9144	13808
9146	14648
9152	10066
9152	11073
9158	14092
9159	16249
9160	16215
9160	12954
9160	12953
9161	13082
9162	13332
9162	11530
9172	16231
9178	13552
9186	16285
9186	11836
9187	14103
9190	13919
9191	13785
9192	16285
9192	16149
9195	15024
9195	13314
9195	14156
9202	16279
9203	9549
9204	11590
9213	14476
9213	14740
9214	16285
9214	16158
9215	12906
9215	12915
9216	13678
9216	16289
9218	13853
9221	16064
9222	16285
9222	16256
9224	16168
9229	13854
9244	16163
9246	16163
9247	12397
9248	15332
9249	16107
9250	16285
9250	16071
9251	13054
9251	15952
9251	16163
9256	15385
9256	15517
9256	16393
9258	16285
9259	14275
9260	13947
9262	13984
9270	15538
9270	16078
9271	12555
9272	10937
9278	16259
9280	16285
9280	16285
9280	13064
9280	13855
9281	16285
9281	16217
9290	16285
9292	14054
9297	12300
9297	12878
9297	15368
9298	11230
9298	14528
9302	10689
9303	15517
9305	14896
9305	16192
9308	13888
9317	15825
9320	15399
9320	16172
9322	14093
9323	12927
9327	10211
9328	16459
9340	14524
9342	11956
9346	11236
9349	16285
9350	10692
9351	11270
9361	13851
9362	13062
9366	13848
9367	12909
9367	10757
9369	14119
9372	16285
9372	16320
9383	11434
9401	15104
9402	15684
9404	16285
9405	16335
9414	14156
9414	15369
9417	13679
9418	16285
9418	16110
9420	12826
9421	14235
9422	15496
9424	16285
9424	13932
9424	16250
9424	13932
9426	12008
9429	16285
9429	16232
9430	16285
9430	16146
9431	16285
9434	11304
9440	16285
9440	14064
9440	14073
9444	13956
9444	12934
9444	13146
9444	13956
9445	13804
9445	11642
9449	14439
9473	13560
9476	15073
9488	16502
9489	13960
9491	12302
9492	13050
9494	12570
9497	13723
9498	10329
9504	12556
9506	14156
9506	22327
9516	13242
9518	9594
9519	16168
9522	14155
9522	11862
9523	16291
9525	13034
9527	15517
9528	13712
9531	12411
9531	10932
9532	16285
9532	13055
9532	13977
9532	13055
9532	14036
9532	11234
9532	14109
9532	15576
9532	14109
9532	13977
9534	16285
9535	14832
9536	12153
9536	14400
9537	16285
9548	11172
9550	11843
9551	14925
9555	10797
9568	16285
9574	16216
9576	14915
9585	13680
9586	14619
9587	16285
9587	13928
9587	13934
9601	15255
9609	14129
9610	16285
9610	16233
9641	10703
9641	16263
9644	11508
9645	15140
9646	13553
9646	14245
9682	10886
9708	15267
9715	12769
9716	12120
9731	16260
9732	16285
9734	15490
9737	11046
9739	16199
9741	16285
9742	15005
9743	16285
9754	13597
9761	13938
9768	14041
9770	13441
9770	13449
9773	14153
9773	13749
9774	13069
9776	13023
9788	16285
9793	14919
9799	15090
9806	13625
9806	13910
9817	14160
9827	16285
9828	14998
9845	16223
9851	16285
9853	11227
9857	10981
9862	14098
9867	15019
9867	10863
9870	11453
9873	13373
9880	16285
9885	11248
9897	16175
9898	16285
9898	13769
9908	14627
9909	11672
9911	16285
9912	12813
9917	14806
9917	14811
9917	16071
9917	10391
9917	12815
9922	16285
9922	14583
9923	15855
9923	16072
9923	14156
9923	14810
9924	16253
9924	13845
9924	12962
9924	15539
9926	15166
9926	13551
9927	14860
9944	15098
9956	13326
9963	13350
9989	12982
9994	14337
10008	16135
10012	15895
10053	13226
10059	15757
10071	15739
10072	13238
10075	12587
10096	16177
10096	14528
10107	15400
10132	16143
10134	10792
10134	15264
10142	16223
10142	11507
10156	16157
10164	11507
10165	14328
10165	15285
10165	13328
10165	14337
10166	15103
10166	16253
10169	15405
10172	14850
10186	15542
10186	13121
10196	13780
10196	14530
10197	12787
10198	13805
10198	11885
10200	15317
10219	16133
10242	14015
10272	14883
10281	15658
10285	14071
10288	16185
10289	16113
10293	14915
10309	13853
10314	14276
10315	14267
10315	15022
10334	15538
10335	10853
10347	16236
10352	12694
10354	15984
10354	15639
10355	13854
10356	11512
10358	13130
10359	13991
10367	14155
10476	14356
10497	16115
10509	12564
10515	13925
10518	13247
10553	15541
10557	16187
10557	14620
10565	13879
10573	12299
10573	15575
10583	11438
10590	14449
10603	14985
10605	11225
10619	16219
10621	13931
10623	15337
10625	13931
10629	14060
10629	16178
10632	11976
10635	11643
10638	13032
10645	16119
10650	12500
10656	14071
10672	14911
10673	12236
10673	10947
10673	11235
10673	14155
10673	15181
10673	15264
10673	10950
10676	15313
10683	16036
10691	14812
10692	11675
10702	13068
10712	13943
10713	15159
10719	13901
10733	13966
10744	16156
10745	15601
10752	16181
10758	13975
10760	16247
10761	14124
10766	14366
10769	16156
10772	14762
10774	14124
10778	14528
10789	16097
10794	16140
10797	16149
10798	16100
10798	15005
10799	16146
10799	16100
10804	13741
10804	11632
10809	14005
10813	15102
10815	12252
10820	11162
10829	11985
10836	16177
10837	14219
10838	13775
10844	14477
10846	14329
10849	14356
10852	16200
10852	14356
10856	14548
10868	16236
10871	14817
10877	13784
10880	16212
10894	14042
10897	16237
10899	13770
10901	12021
10912	11242
10918	16189
10919	13323
10921	12481
10923	16221
10932	15936
10933	14815
10933	14092
10934	16406
10935	14147
10938	11217
10938	15980
10940	14423
10941	16183
10941	14848
10941	16618
10946	15563
10946	15587
10946	15563
10948	16072
10949	14265
10949	12548
10954	13778
10954	13776
10955	15525
10956	13987
10962	13775
10965	14127
10967	15839
10970	15837
10984	13976
10987	16237
11000	15598
11003	16278
11045	12419
11045	12878
11045	12416
11063	14522
11072	12696
11079	15456
11094	14034
11094	14034
11095	15431
11095	11964
11095	13799
11097	16108
11108	12665
11122	15292
11131	16178
11131	13523
11131	13520
11131	16178
11136	14387
11143	12076
11143	13937
11144	14426
11146	13677
11146	13646
11151	14247
11160	13160
11161	14047
11161	14059
11169	16070
11170	14243
11174	15496
11177	15040
11208	14095
11210	12096
11212	15562
11213	15336
11219	14338
11222	15318
11222	13123
11222	15318
11234	15448
11235	14816
11237	14528
11239	11970
11239	15608
11245	14112
11253	14248
11254	15848
11264	13797
11267	12929
11269	14329
11270	14623
11274	15363
11278	13056
11279	14262
11290	11730
11292	13501
11295	14211
11298	14552
11300	12010
11301	11972
11304	11769
11304	15265
11306	13910
11307	16227
11308	15268
11309	15384
11309	15635
11309	14155
11320	16226
11322	16177
11329	14416
11332	13547
11335	15845
11336	14820
11342	13849
11342	13830
11349	15704
11357	16196
11385	11557
11389	15772
11398	15974
11404	11556
11404	14093
[truncated: 702 more rows]

## Sheet: Sheet2
F-type Rearrangement
Matched location of mtDNA	Matched location of mtDNA
5'-3'	5'-3'
10923-11079	8746-8967
10094-10249	9110-9262
10330-10370	9853-9973
10356-10465	8750-8952
10429-10558	8471-8590
10459-10590	9136-9245
10459-10630	2210-2247
10589-10727	10436-10553
10730-10827	9199-9303
10744-10938	10587-10622
10755-10940	9531-9599
10796-10958	9593-9689
1085-1224	330-341
10863-10980	10543-10721
10876-11057	4900-4981
10940-11086	8501-8590
10947-10992	5303-5385
10973-11072	10663-10712
11020-11222	9057-9143
11054-11147	8617-8745
11083-11174	10647-10728
11102-11295	9115-9189
11226-11298	4179-4350
11226-11389	8350-8466
11234-11350	5172-5325
11253-11284	2246-2318
11274-11410	10624-10706
11315-11383	10954-11070
1133-1262	311-353
11377-11500	6395-6441
11397-11537	11041-11182
11402-11557	5054-5210
11478-11696	3951-4015
11480-11677	10945-11054
11609-11689	11013-11218
11620-11666	11498-11628
11642—11797	4885-4967
11645-11797	4885-4969
11718-11752	11447-11538
11730-11774	11523-11710
11732-11795	11323-11436
11765-11886	8970-9154
11874-11934	8432-8619
11900-11989	11808-11870
11905-11976	2374-2431
1191-1280	349-387
1192-1253	700-940
11929-12080	11673-11740
11948-12004	8453-8642
11969-12021	8429-8515
11969-12092	8028-8149
11969-12199	11535-11611
11981-12112	10944-1118
12001-12087	11132-11274
12001-12104	11137-11275
12008-12090	8937-9130
12009-12098	11658-11845
12066-12243	4878-4972
12164-12243	4878-4950
12165-12255	12009-12080
12237-12348	11622-11812
12301-12474	150-251
12307-12382	11402-11610
12315-12358	9168-9278
12334-12396	11536-11648
12353-12416	3485-3567
12361-12540	10798-10861
12378-12556	3716-3846
12467-12582	8457-8619
12608-12695	12322-12412
12667-12724	8679-8852
12669-12714	12376-12537
12785-12841	2181-2431
12789-12839	12571-12765
12872-12976	2206-2284
12889-12973	14527-14661
12909-12978	12348-12426
12989-13084	12668-12792
13053=13089	9686-9860
13076-13148	4871-5029
13087-13158	12953-13048
13106-13168	4064-4159
13133-12208	12076-12162
13135-13202	11967-12071
1314-1348	804-875
13148-13300	2391-2462
13150-13251	4916-5118
13151-12204	11627-11758
13272-13350	8481-8636
13303-13478	13128-13178
13317-13608	16457-16569
13332-13380	11241-11328
13345-13372	13217-13279
1340-1512	1182-1225
13427-13530	13131-13210
13468-13593	10799-10861
13480-13548	12830-12978
13483-13587	8617-8743
13514-13677	11029-11174
13564-13653	5302-5463
13807-13991	8407-8469
13820-13951	13777-13928
13841-13928	4032-4182
13842-13891	5597-5708
13842-13927	12410-12593
13842-13931	13305-13415
13842-13934	8431-8515
13842-13936	11235-11393
13842-13937	13374-13480
13842-13949	5051-5235
13842-13984	1669-1765
13842-13984	1669-1765
13842-13995	10951-11013
13843-13890	1083-1310
13893-13984	13762-13900
13898-14059	8617-8754
13901-14140	13784-13854
13909-14055	13649-13766
13917-14086	5066-5200
13938-14038	7132-7260
13947-14191	9351-9411
13970-14141	10745-10865
13981-14124	13515-13604
13991-14059	8617-8741
13992-14151	13785-13892
14008-14198	8655-8741
14011-14194	13858-13999
14028-14223	11101-11212
14057-14224	8670-8762
14060-14117	11494-11539
14086-14202	12489-12573
14111-14246	5543-5617
14119-14190	8802-8991
14123-14240	13975-14030
14125-14234	5189-5348
14127-14194	13858-14004
14179-14383	14036-14154
14206-14364	4624-4708
14243-14385	14065-14142
14244-14406	13935-14019
14252-14369	9052-9142
14274-14328	14086-14247
14274-14359	13976-14193
14275-14345	13691-13851
14298-14420	14065-14239
14315-14425	12103-12258
14328-14516	14012-14131
14335-14418	13839-14182
14341-14449	3326-3508
14344-14415	5335-5449
14347-14390	5236-5322
14347-14447	13557-13604
14358-14408	13453-13560
14375-14431	4879-5045
1440-1487	1233-1266
14404-14463	13803-13977
14412-14583	484-530
14417-14493	12427-12554
14418-14529	14179-14323
14420-14456	13969-14236
14445-14602	14254-14307
14450-14512	12419-12606
14450-14576	12542-12606
14518-14646	14375-14460
14522-14651	5436-5576
14550-14671	14520-14558
14550-14678	14297-14455
14574-14634	14339-14583
14588-14695	13441-13525
1462-1619	722-855
1462-1619	722-855
14663-14782	14025-14162
14688-14783	14489-14631
14693-14793	14218-14271
14724-14820	14330-14402
14757-14913	10600-10659
14770-14933	14401-14558
14773-14932	14221-14324
14774-14929	14066-14149
14783-14911	13374-13499
14796-14899	14355-14412
14818-14878	14744-14802
14824-14880	8624-8673
14827-14971	14294-14400
14893-14956	14629-14697
14902-15044	16454-16569
14976-15040	4111-14301
15039-15119	14249-14460
151183-15122	12333-12486
15125-15325	13433-13556
15125-15338	14049-14145
15203-15252	14932-15037
15215-15229	14979-15055
15235-15302	15105-15155
15247-15329	13923-14151
15254-15295	4798-4926
15301-15362	2268-2431
15303-15387	8652-8707
15303-15412	8465-8550
15303-15429	3788-3896
15309-15493	14402-14529
15367-15437	13804-13970
15381-15412	11215-11315
1539-1603	544-741
15409-15473	14492-14574
1541-1574	1200-1285
15438-15524	14896-15101
15474-15535	13681-13855
15477-15646	14799-14859
15492-15538	14740-14816
15513-15638	10788-10867
15526-15663	5354-5445
15526-15695	5406-5445
15528-15707	14390-14452
15537-15704	14346-14412
15557-15661	15368-15486
15560-15707	11815-11904
15566-15728	14814-14953
15574-15636	14648-14766
15614-15722	445-496
15626-15683	12547-12601
15649-15749	5368-5437
15663-15811	14817-14886
15692-15757	13999-14092
15716-15781	14949-15060
1576-1695	1095-1289
15977-16083	10942-11059
16100-16185	14144-14222
16114-16171	15408-15647
16127-16291	1991-2106
16128-16189	14768-14922
16128-16241	8652-8722
16128-16251	2239-2384
16128-16259	1682-1743
16128-16259	13505-13559
16142-16293	7122-7188
16169-16236	15459-15692
16173-16265	14337-14484
16181-16260	15568-15604
16194-16289	15825-16039
16220-16286	16226-16290
16222-16444	12216-12311
16230-16355	8356-8472
16298-16404	16142-16242
16354-16507	16000-16091
16362-16510	7685-7752
16378-16517	11937-12062
16382-16421	16279-16313
16477-16569	16278-16427
1669-1764	1181-1261
1773-1847	1098-1311
1773-1847	1098-1176
1816-1926	1667-1789
2120-2167	1731-1871
2377-2416	2277-2341
2628-2848	1120-1200
2676-2726	2366-2524
2777-2877	2254-2453
2849-2913	1836-1989
3191-3312	3119-3199
3303-3343	2411-2562
3417-3461	3279-3425
3597-3744	2279-2364
3659-3799	3506-3561
3669-3748	13838-13918
3669-3748	3748-3824
3676-3717	3624-3654
3744-3897	543-586
3756-3895	3654-3767
3998-4041	3814-3893
4003-4141	3585-3880
4054-4225	3856-3948
4069-4200	2279-2454
4073-4132	3693-3881
4132-4199	3503-3553
4132-4253	4051-4192
4196-4253	4130-4204
4558-4735	4223-4294
4590-4707	3291-3422
4770-4876	4173-4269
4783-4870	4446-4658
4836-4893	4638-4777
4839-4940	4052-4158
4839-4951	2272-2359
5002-5127	4183-4270
5017-5115	4662-4735
5035-5163	5466-5568
5037-5212	4093-4221
5086-5184	5062-5135
5086-5194	1831-1978
5242-5435	5213-5250
5293-5384	5014-5098
5336-5369	4494-4709
5396-5470	4013-4110
5612-5712	5179-5398
5751-5803	5198-5450
5857-6118	5354-5392
6061-6135	5736-5995
6075-6148	6037-6083
6093-6318	5472-5557
6111-6100	6016-6007
6118-6231	5477-5633
6250-6423	6117-6169
6305-6381	5001-5176
6308-6445	2216-2300
6317-6491	5098-5190
6328-6444	4895-4972
6333-6375	6154-6213
6349-6427	6236-6357
6362-6491	5098-5293
6407-6468	6171-6228
6412-6579	6321-6420
6420-6547	3596-3650
6446 -6652	6356-6455
6460-6522	4632-4743
6523-6569	6294-6379
6713-6771	6600-6721
6727-6836	6095-6278
6762-6822	6354-6464
6823-6851	5301-5379
6918-7107	4598-4707
6930-6997	5874-5980
6961-7057	6465-6730
7100-7234	6617-6711
7100-7234	6617-6711
7147-7331	6556-6594
726-872	386-468
7334-7540	7134-7200
7384-7427	7359-7396
7589-7695	6907-7028
7613-7668	5182-5304
7629-7849	1698-1765
7699-7810	6499-6679
7712-7773	7638-7687
7785-7958	7621-7755
7800-7891	7028-7210
7931-8146	4016-4111
7956-8147	7629-7706
7963-8060	7837-7886
7998-8126	7267-7394
8219-8289	8605-8763
8304-8440	2253-2382
8351-8387	8299-8359
8353-8386	8293-8361
8396-8461	8303-8356
8486-8652	8422-8495
8564-8619	8309-8419
8578-8628	951-1070
8582-8665	8430-8569
8588-8695	351-511
8611-8731	8352-8463
8729-8788	5134-5211
8778-8837	3731-3829
8810-8891	8333-8488
8872-8961	7460-7609
8907-8940	7681-7895
8934-8996	4196-4426
8982-9035	8738-8793
9042-9191	8732-8804
9089-9155	5194-5336
9176-9351	8440-8512
9177-9254	4347-4513
9177-9254	4347-4513
9200-9349	8569-8634
9255-9349	8569-8806
9265-9349	8969-9117
9270-9318	8991-9126
9281-9357	7953-7997
9308-9419	8655-8746
9312-9359	8699-8776
9332-9425	8935-8840
9364-9410	7886-8048
9400-9519	9317-9408
9451-9513	9064-9243
9546-9586	6417-6546
9617-9679	1904-2036
9630-9681	8122-8297
9630-9681	8122-8297
9633-9692	8977-9226
9637-8758	8236-8421
9645-9851	308 400
9670-9770	8953-9155
9707-9810	9399-9465
9723-9854	9330-9500
9733-9863	7684-7863
9843-9922	8579-8776
9876-10093	9759-9801

## Sheet: Sheet3
R1-type rearrangement
Matched location of mtDNA	Matched location of mtDNA
5'-3'	5'-3'
0001-40	16337-16284
10014-10321	10321-10271
100-194	66-8
10056-10141	9949-9896
10056-10158	10234-10177
10056-10183	9919-9820
10171-10421	10421-10365
10196-10321	10321-10271
10351-10303	8994-9226
10426-10375	10096-10345
10500-10644	10644-10564
10518-10602	10602-10559
10544-10686	10676-10634
10558-10752	10726-10691
10565-10531	10530-10711
10572-10515	10557-10613
10614-10569	14351-14477
10619-10587	10571-10712
10624-10581	10573-10691
10627-10587	10571-10703
10627-10676	10686-10534
10656-10834	10823-10744
10662-10598	10585-10702
1070-1043	12939-12978
10712-10625	13922-14052
10733-10689	10622-10698
10737-10912	10847-10784
10758-10691	10685-10790
1083-1179	1199-1171
10857-10962	10058-9962
1092-1044	1038-1259
1093-1031	1009-1143
1097-1257	2018-1910
11003-11112	11106-11046
11051-11184	11173-11143
11054-11271	9628-9543
11107-11225	11215-11183
1111-1070	859-946
11133-11274	11274-11217
11135-11094	11120-11291
1-115	16440-16339
11153-11219	11238-11211
11160-11384	11250-11217
11182-11119	11092-11223
11193-11310	11275-11234
11204-11365	11353-11288
11212-11163	11174-11360
11217-11313	12428-12350
11219-11373	11281-11254
11223-11472	11460-11407
11235-11340	11334-11300
11236-11414	11394-11350
1124-1367	1344-1282
11291-11257	11268-11378
1133-1324	1316-1201
11398-11595	11585-11486
11416-11383	11372-11576
11420-11552	11572-11530
11471-11439	11419-11575
11487-11449	11440-11573
1151-1344	1371-1266
11535-11646	11657-11623
11601-11668	11657-11623
11616-11752	11727-11661
11623-11791	11753-11718
11713-11633	11683-11623
11718-11641	11393-11614
11724-12056	12016-11953
11762-11700	11179-11323
11764-11727	11718-11869
1181-1367	1344-1252
1181-1450	1503-1468
11874-11927	11950-11917
11874-12233	12316-12273
11900-12076	12075-12034
11920-11887	11977-12025
1192-1344	1367-1334
1192-1364	204-1140
1192-1593	1580-1521
11936-12081	12068-11999
11958-11905	11898-12039
1196-1364	1304-1246
119-66	54-203
11969-12177	12177-12115
11977-11896	11888-12066
11984-11917	11817-11925
11987-12316	12316-12224
12061-12268	12225-12195
12071-12196	12176-12097
1-209	209-153
12193-12341	12332-12294
1222-1346	1331-1295
12232-12149	12147-12284
1-226	16151-16071
12296-12252	12240-12445
12346-12276	12503-12670
12350-12439	12494-12430
1235-1451	2044-2009
12374-12340	12334-12530
12411-12525	12302-12213
1242-1593	1580-1511
1246-1344	1367-1315
12493-12663	12660-126
12510-12474	12474-12616
1252-1367	1344-1290
12564-12490	16115-16237
12569-12509	12501-12596
12593-12777	12817-12788
12593-12789	13019-12972
12618-12491	12291-12465
12620-12758	12742—12692
12651-12817	12777-12745
12656-12789	12764-12729
12759-12682	12219-12311
12803-12928	13003-12962
12821-12783	12779-12901
12858-13039	13019-12899
12861-12793	11149-11212
12894-13019	13016-12968
12904-13016	13008-12969
12904-13053	13044-12961
12904-13099	13075-13026
12972-13053	13339-13303
12972-13053	13339-13303
12985-13097	13088-13042
12999-13096	13111-13040
13000-13104	15119-15052
13032-13202	13102-13069
13051-13180	12898-12773
13085-13190	13182-13116
13107-13415	13219-13172
13117-13318	13204-13148
13127-13359	11954-11885
1314-1367	44-1233
1314-1495	1474-1442
13145-13424	13414-13322
13211-13419	12466-12417
13220-13478	13467-13429
13256-13393	13384-13338
13267-13439	12186-12104
13270-13243	13257-13346
13270-13425	13417-13326
13270-13431	13418-13338
13279-13245	13277-13315
1331-1579	1572-1518
13322-13462	13456-13407
1334-1481	1472-1439
13351-13546	13538-13422
13361-13203	12582-12794
1337-1223	1434-1707
13382-13478	13467-13422
13389-13359	13350-13474
1341-1579	1481-1440
13430-12259	13350-13537
13447-13606	13182-13069
13499-13465	13452-13593
13512-13678	13669-13596
13518-13665	13654-13595
1365-1526	1119-1039
13655-13736	629-552
13681-13901	13891-13813
13682-13778	13633-13596
13686-13848	13849-13819
13724-13843	13826-13780
13769-13926	13837-13805
1378-1338	1289-1568
1380-1566	1560-1471
1380-1593	1580-1486
13804-13946	13973-13938
1387-1358	1335-1472
13930-14000	14031-13991
13955-13925	13947-13989
1396-1360	1346-1567
13971-14215	14209-14150
13971-14215	14209-14150
1411-1578	1640-1591
14123-14316	14305-14260
14131-14013	13479-13633
14167-14324	14324-14241
14174-14324	14324-14243
14174-14324	14324-14243
14179-14317	14327-14250
14179-14324	14324-14274
14214-14125	14598-14701
14226-14422	14607-14567
14234-14206	14212-14390
14243-14447	14472-14437
14289-14231	14231-14402
14308-14447	14447-14382
14315-14281	14286-14345
14469-14642	14632-14600
14511-14588	14579-14550
14521-14622	14612-14547
14547-14620	14612-14580
1462-1358	1335-1462
1467-1416	2070-2116
14707-14964	14955-14913
1472-1358	1335-1521
14789-14898	14898-14854
14809-14732	15887-16181
14809-15060	14902-14852
1483-1453	1411-1584
14850-14925	15619-15582
14889-15116	2107-2065
14899-15051	15050-14995
14901-14820	14676-14760
14920-15167	15134-15098
1493-1422	1115-1337
14946-15166	15567-15473
1495-1441	1621-1689
1497-1428	1700-1990
1497-1580	1593-1266
14984-14817	14834-14862
1500-1589	1627-1576
1501-1441	1435-1547
15018-15224	15216-15140
15035-14929	15613-15810
15052-15199	15179-15093
15065-15253	15262-15221
15093-15240	15222-15188
1511-1471	1411-1582
15127-15270	15257-15216
15164-15208	15218-15037
15164-15208	15218-15037
15174-15133	15124-15229
15188-15326	15302-15240
15205-15400	15394-15351
15221-15428	15420-15367
15223-15382	15372-15317
15249-15383	15375-15306
15249-15383	15375-15306
15254-15382	15375-15327
15280-15380	15731-15687
15304-15178	15557-15755
15304-15235	15223-15438
15331-15591	15569-15529
1534-1481	1175-1337
15351-15413	15422-15382
15367-15567	15166-15125
15422-15575	15561-15510
15432-15604	15597-15508
15466-15641	15561-15510
1549-1502	1572-1832
15505-15800	14707-14567
155-108	16430-16569
15526-15700	1696-15651
15580-15697	14715-14663
15582-15739	15701-15651
15589-15507	14122-16242
1559-1662	1653-1599
15634-15820	15814-15778
15641-15900	15883-15832
15657-15794	15784-15742
15667-15937	14940-14873
1567-1507	1415-1508
15690-15890	15739-15638
157-123	114-309
1574-1519	1112-1204
15746-15887	15155-15127
1576-1639	1831-1742
1577-1533	1514-1763
157-72	16328-16490
15782-15754	15771-15912
15803-15923	16204-16128
15803-15923	16204-16128
15803-15923	16204-16128
15803-15960	6614-6541
15803-16037	16369-16299
15806-15759	15737-15905
15815-15776	15773-15897
15819-16006	2040-1919
15833-15789	15764-15854
15902-16034	16113-16023
15939-15887	15946-16184
15961-16034	16120-16048
15961-16034	16120-16048
15961-16034	16120-16047
15961-16034	16120-16047
15966-16126	12501-12338
15977-16037	16369-16336
15989-15946	15887-15939
1600-1666	1682-1654
16048-16120	16034-16000
16048-16120	16033-15966
16048-16120	16034-16000
16049-16120	16034-15965
16054-16291	16237-16176
16060-16311	16301-16255
1606-1721	1709-1682
16084-16278	13051-12945
16104-15982	16004-16075
16104-16070	16046-16167
161-105	16274-16569
16120-16327	16319-16242
16128-16066	16059-16158
16128-16369	16037-15968
16134-16256	16246-16196
16140-16107	16132-16292
16140-16110	16132-16304
16142-16105	16134-16311
16142-16106	16133-16278
16142-16106	16133-16236
16142-16106	16133-16255
16142-16106	16133-16267
16142-16106	16133-16306
16142-16106	16133-16267
16142-16106	16133-16325
16142-16106	16133-16228
16142-16106	16133-16382
16150-16279	16237-16203
16150-16289	16274-16220
16154-16107	16145-16234
16156-16107	16048-16222
16161-16108	16151-16267
16164-16131	16153-16261
16174-16135	16101-16143
16192-16143	16185-16256
16192-16146	16128-16296
16204-16126	16334-16490
16234-16369	16037-15954
16242-16344	16312-16261
16248-16189	16030-16153
16257-16150	16509-16569
16259-16373	16365-16329
16274-16336	16344-16153
16298-16569	16569-16487
16310-16459	16428-16364
16326-16440	16432-16395
16329-16297	16321-16403
16336-16369	16037-15966
16355-16569	16569-16510
16363-16536	16527-16483
1637-1783	1853-1775
16373-16325	16124-16179
16382-16331	16107-16335
16387-16254	16471-16569
16395-16528	16518-16483
16417-16481	11604-11571
16426-16328	72-205
16426-16569	16569-16483
16445-16569	16560-16496
16468-16325	16124-16286
16476-16569	16569-16511
16511-16411	1-157
16511-16450	104-182
16527-16472	16287-16389
16543-16494	766-865
1-66	194-109
16-638	626-581
1684-1643	1631-1714
1692-1839	1831-1756
1693-1766	1748-1719
1714-1884	2090-1949
1757-1691	1437-1574
1764-1694	1416-1497
1764-1700	1428-1574
1773-1965	1980-1953
1778-1999	1983-1931
17-81	16287-16028
1792-1876	1875-1846
1805-1911	1888-1837
1819-1892	1892-1849
1837-2123	2107-1994
1843-1680	1490-1689
1899-2096	1119-972
1939-2123	2107-2068
1956-1911	1899-2053
1973-2123	2107-2072
1988-1909	1979-2076
1997-1819	15617-15830
2008-2107	2123-2060
201-150	69-159
2034-2123	2107-1977
203-68	352-492
205-240	158-124
205-249	177-54
2067-2008	2276-2341
2079-1953	1362-1497
2092-2123	2060-2172
2172-2119	2104-2265
2175-2292	2285-2254
2182-2114	2098-2246
2183-2145	2410-2633
2239-2296	2313-2286
2247-2211	2248-2538
2282-2236	2117-2222
229-134	16211-16456
2293-2381	2366-2333
2314-2410	2610-2536
2334-2538	2428-2333
2340-2539	2627-2528
2344-2554	2513-2606
2349-2585	2575-2529
2356-2449	2469-2393
2357-2221	1973-2116
2376-2276	2008-2067
2381-2408	2392-2244
2407-2656	2501-2471
2430-2567	2555-2568
2432-2561	2556-2513
2435-2585	2575-2540
2443-2637	2631-2574
2454-2398	2598-2699
251-170	16119-16329
2513-2635	2605-2553
2528-2728	2716-2673
2535-2477	2049-2116
2538-2491	1986-2100
2540-2702	2495-2439
2566-2612	2924-2883
2566-2753	2807-2757
2620-2581	2608-2671
2634-2539	2625-2823
2663-2598	2398-2538
2674-2930	2921-2878
2679-2645	2540-2708
2686-2785	2778-2720
2690-2924	2612-2528
2695-2656	2643-2758
2698-2609	2445-2538
2735-2826	2585-2536
2740-2794	2834-2795
2758-2930	2921-2886
2761-2894	2887-2849
2763-2896	2975-2883
2774-2725	2636-2699
2835-2795	2740-2794
2839-2993	2990-2949
2847-2764	3036-3161
2858-2718	2915-3142
2868-2840	2822-2899
2952-3150	3137-3080
2975-2943	2948-3093
2977-2916	2969-3211
2985-2955	2949-3068
2992-2895	2993-3226
3006-3200	3180-3123
3025-3233	2772-2637
3032-2999	2991-3070
3038-2984	2976-3073
3046-3236	3305-3277
3070-3103	3079-3048
3116-3052	2860-2959
3144-3103	3094-3238
3292-3228	3297-3422
3322-3436	3424-3362
3333-3292	3280-3445
3340-3297	3280-3399
3344-3442	3448-3392
3370-3253	2737-2884
3395-3696	3666-3573
3429-3375	2826-2889
3437-3543	3545-3500
3441-3564	3553-3514
3450-3365	2796-2911
3450-3393	1768-1997
3453-3696	3666-3602
3486-3563	3579-3551
3532-3696	3666-3573
3602-3666	3696-3659
36-1	16411-16561
3629-3866	3859-3819
3637-3607	3609-3672
3652-3886	3875-3840
3664-3736	3728-3690
3668-3805	3668-3629
3670-3701	678-3579
3678-3880	3875-3837
3687-3765	3755-3724
3746-3916	3901-3843
3782-3880	3875-3843
3783-3916	3901-3824
3790-3728	2700-2891
3819-3930	3929-3882
3822-3768	3692-3879
3838-3901	3916-3782
387-354	379-441
3895-3947	4166-4132
3895-4070	4037-3989
3907-4007	4007-3958
3944-3909	3896-3983
3967-4111	4038-3996
4063-4140	4132-4094
407-352	68-251
4099-4288	4279-4219
4140-4084	4068-4167
4151-4297	4282-4241
4152-4337	4575-4519
4214-4453	4606-4464
4269-4337	4575-4519
429-387	380-447
4294-4142	2940-3199
4303-4457	4455-4395
4310-4475	4473-4415
4355-4539	4531-4481
4358-4323	4350-4387
4360-4584	4204-4132
4384-4352	4283-4360
4436-4296	4122-3280
4450-4575	4337-4216
4450-4816	4776-4668
4467-4428	4374-4645
4470-4724	4564-4510
447-482	503-473
4481-4637	4629-4528
4491-4748	4739-4692
451-578	566-534
4519-4679	4271-4202
4538-4507	4529-4566
4676-4631	4499-4753
4724-4580	4870-5136
4770-4964	4955-4883
4819-5166	5155-5117
4837-4810	4796-4875
4844-4809	4836-4920
4868-5045	5035-4974
4908-4866	4887-4969
4966-5078	5103-5069
5044-5002	4720-4797
511-473	503-609
5295-5383	16416-16378
5336-5433	5425-5371
536-702	626-594
54-177	249-186
5499-5773	3576-3412
5521-5642	5634-5585
5554-5687	5667-5635
5558-5529	5522-5593
5564-5508	5569-5706
5593-5507	5584-5810
5595-5763	5740-5696
5600-5763	5740-5650
5608-5570	5568-5714
5635-5763	5740-5698
5650-5763	5740-5698
5660-5757	5743-5700
5699-5660	5585-5668
5708-5864	5864-5837
5718-5967	6721-6583
5722-5758	5768-5631
575-653	640-606
5762-5972	3989-3915
5772-5948	5947-5883
5781-5982	6088-5982
5845-5807	5793-5932
5862-6030	6000-5952
5870-6005	5982-5947
5929-6174	2187-2120
5937-5890	7106-7265
5943-6088	6082-6007
5952-6038	6038-5997
5980-6050	6080-6042
6057-6120	6109-6075
6081-6133	4847-4812
6083-6028	6953-7024
609-578	598-728
6143-6002	6129-6292
6154-6315	6265-6228
6197-6295	6285-6255
6205-6341	6333-6294
6218-6326	6383-6317
6228-6367	6367-6328
6255-6367	6367-6285
626-775	758-700
6273-6228	6264-6324
6285-6468	6460-6426
6305-6459	6802-6745
6335-6295	6275-6393
6354-6468	6460-6426
6356-6290	6270-6398
6356-6329	6349-6415
6370-6460	9776-9739
6375-6468	6460-6419
6419-6529	6527-6470
6426-6537	6524-6480
6440-6364	6792-6907
6440-6387	6897-6995
6440-6411	6432-6608
6473-6444	6464-6528
6480-6578	9773-9715
6480-6802	6464-6356
6537-6503	6526-6596
6545-6736	6842-6769
6546-6675	6667-6588
6558-6523	6516-6630
6576-6730	6688-6639
6591-6545	7052-7119
6630-6598	6622-6686
6636-6777	6777-6717
6637-6777	6788-6745
6710-7017	6916-6813
6730-6672	6675-6836
6746-6686	6262-6336
6764-6932	6755-6616
6828-6863	6874-6771
6841-6792	6841-7164
687-766	7427-7369
6877-6850	6688-6805
69-1	16411-16561
6913-7014	7008-6952
69-194	66-1
6929-7120	7108-7034
6956-6904	6843-6907
6967-7115	7108-7044
6968-6940	6695-6760
6995-6925	6375-6440
7013-7154	7156-7107
7014-6955	7028-7097
7029-6938	6929-7062
7051-6951	9023-9152
709-911	1043-900
7122-7088	7073-7262
7170-7118	6715-6842
7234-7175	7166-7270
726-798	799-767
728-838	826-790
7296-7615	7033-6925
7486-7445	7428-7579
757-930	922-894
7588-7915	7901-7800
7607-7773	7762-7725
7632-7743	7734-7692
7650-7596	7587-7793
7660-7602	7602-7757
7692-7847	7839-7805
769-988	981-924
7700-7612	7587-7782
7749-7929	7919-7860
7844-8031	8024-7990
785-715	720-936
7860-8106	8076-8021
7864-7899	7875-7842
7889-8066	8057-8010
7905-8150	8200-8142
7910-7865	7902-8068
7927-7862	7852-8059
7927-7872	7852-8020
7952-8190	8149-8080
8010-8126	8118-8085
8070-8277	8251-8221
8076-8002	8002-8164
8127-8322	8313-8262
8137-8363	8351-8275
8155-8371	8363-8321
8157-8118	8070-8217
815-862	824-785
8247-8218	8238-8408
8354-8295	8354-8423
8434-8393	8361-8586
8516-8423	6788-6935
863-821	1113-1336
8667-8616	8608-8793
874-834	755-922
874-847	865-953
8773-8837	839-8798
8880-9049	9041-8990
8888-8790	3790-3898
8902-9052	9042-8982
8907-9178	9592-9548
8922-8854	8846-8950
8934-9022	9016-8984
8939-9035	6962-6917
8984-9141	9080-9053
9019-9181	9035-8926
9039-9286	9549-9497
9045-9153	9145-9094
9063-9244	9957-9818
9086-9244	9237-9195
9107-9380	9367-9337
9146-9286	9549-9497
9153-9107	9038-9180
9162-9229	9310-9269
917-1029	1021-965
9175-9350	2178-2107
9182-9312	9405-9314
9198-9141	9190-9392
9218-9413	9401-9360
9249-9510	9440-9395
9255-9339	9329-9294
9265-9171	9585-9717
9269-9312	9405-9314
9269-9394	9626-9546
9269-9394	9622-9546
9281-9310	929-9058
9281-9414	9380-9320
9307-9263	9255-9345
9314-9405	9312-9269
9314-9405	9312-9269
9314-9405	9312-9269
9314-9405	9312-9269
9314-9573	9565-9524
9332-9459	9459-9406
9339-9264	9597-9641
9340-9298	9217-9262
9351-9506	9452-9385
9364-9459	9459-9393
9372-9340	9157-9333
9400-9634	9625-9597
9405-9619	9578-9535
9408-9341	9176-9339
941-1069	14434-14394
9412-9371	9827-9992
9456-9612	9599-9564
9514-9628	9644-9552
9548-9626	9616-9583
9639-9539	9276-9506
9650-9728	9729-9700
9655-9808	10385-10295
9673-9611	9381-9454
968-918	1716-1920
9712-9982	9669-9638
9717-9659	9718-9802
972-1052	723-658
9724-9994	9984-9952
9729-9680	10112-10186
9746-9944	10263-10203
976-1038	1079-1028
9764-9888	9876-9843
9774-9622	9279-9506
9805-9949	10141-10043
9814-9893	9894-9853
9820-9999	10059-10009
989-908	15926-16168
9992-9819	9588-9792

## Sheet: Sheet4
R2-type recombinanting
Matched location of mtDNA	Matched location of mtDNA
5'-3'	5'-3'
0069-1	16411-16562
088-10	1-203
114-38	1878-2020
114-58	106-182
136-104	16450-16569
136-72	16328-16408
139-51	16275-16407
152-100	16288-16407
156-108	16430-16569
156-121	16241-16407
157-104	16450-16569
157-51	16275-16490
157-51	16275-16490
177-134	16211-16413
177-53	16288-16426
179-120	170-273
182-104	16450-16569
182-42	16366-16518
182-51	16275-16569
185-146	16369-16569
200-68	533-705
205-170	16119-16393
212-106	16491-16569
222-155	16125-16407
222-182	54-147
251-170	16119-16261
251-203	519-653
349-302	66-205
387-352	68-251
45-1	16488-16549
49-13	1-132
529-694	687-646
587-559	50-251
607-551	652-885
609-828	821-740
615-567	65-172
618-583	15773-15810
62-18	53-167
625-577	570-748
631-829	827-784
634-587	576-798
640-585	583-726
653-620	1946-2116
666-635	656-803
726-668	923-1168
757-707	822-953
798-726	717-929
83-41	35-174
867-1052	723-646
875-937	867-1037
918-878	1006-1280
920-859	1070-1173
984-946	993-1096
986-941	992-1095
1057-958	9975-10186
1070-1028	795-945
1071-1027	1686-1948
1105-1033	1113-1334
1172-1112	1579-1764
1199-1159	1191-1261
1204-1102	651-786
1226-1367	1344-1306
1238-1191	1168-1420
1248-1191	1168-1341
1268-1593	1580-1486
1285-1251	1277-1436
1299-1593	1580-1483
1336-1593	1580-1475
1337-1238	1345-1469
1337-1610	1638-1611
1344-1301	1143-1367
1388-1358	1335-1483
1418-1344	5316-5454
1437-1348	1339-1472
1441-1371	1361-1472
1452-1593	1580-1497
1460-1358	1335-1502
1474-1418	728-786
1497-1419	1686-1824
1497-1441	1621-1765
1549-1519	1112-1388
1550-1428	1700-1838
1574-1519	1112-1498
1598-1532	1320-1534
1629-1559	1700-1874
1641-1	1-145
1726-1653	1112-1337
1765-1700	1428-1497
1783-1756	1771-1822
1814-1729	1854-1982
1824-1790	4902-5062
1826-1778	16128-16279
1830-1978	2061-1986
1845-1778	16126-16370
1846-1787	1244-1337
1918-1798	15293-15476
1946-2123	11718-11972
2002-1941	1719-1929
2020-1975	2221-2486
2030-1955	1948-2257
2094-2036	2004-2262
2100-2008	2276-2490
2116-2007	16112-16242
2123-2092	2060-2172
2145-2114	2098-2197
2154-2292	2285-2254
2171-2114	2098-2350
2357-2276	2008-2100
2384-2522	2444-2414
2417-2377	2265-2368
2514-2438	2518-2699
2593-2542	2535-2623
2627-2822	2815-2785
2637-2598	2398-2538
2637-2606	2916-3121
2698-2598	2398-2538
2702-2822	2815-2784
2733-2660	2308-2431
2755-2664	2453-2636
2823-2775	2977-3033
2840-2793	2433-2637
2867-2840	2822-2935
2894-2860	2848-3043
2922-3124	3135-3048
2923-2796	3365-3534
2928-2895	2265-2538
3004-2960	2994-3169
3068-3104	3142-3102
3145-3075	3075-3204
3226-3160	3021-3161
3226-3185	3179-3433
3271-3160	3021-3161
3277-3224	2763-2923
3310-3255	3258-3369
3346-3254	3247-3450
3400-3366	3359-3523
3422-3391	3713-3846
3666-3632	3638-3837
3696-3666	3666-3887
3790-3762	2296-2431
3894-3812	4112-4219
3935-3348	3927-4078
3942-3909	3894-3996
3944-3893	3894-4045
3944-3909	3894-3978
3945-3909	3894-3990
3948-3894	3909-3993
4040-3999	3853-3897
4043-4156	4148-4094
4066-4039	4076-4111
4382-4576	4337-4196
4515-4478	4449-4579
4577-4537	4529-4677
4645-4561	4323-4410
4684-4756	4819-4748
4692-4619	4683-4904
4718-4838	6434-6348
4741-4691	4817-4989
4816-4765	4225-4309
4869-4833	4820-4925
5194-5157	5185-5224
5216-5158	5148-5258
5387-5360	5353-5499
5523-5763	5740-5691
5538-5500	5528-5658
5593-5547	1508-1574
5600-5763	5740-5669
5658-5522	15601-15897
5733-5698	5645-5687
5752-5719	5775-5958
5781-5753	5730-6012
5835-5775	5719-5780
5835-5783	5759-6008
5835-5783	7415-7554
6007-5871	5745-5872
6205-6420	6411-6365
6224-6183	5743-6008
6231-6197	5917-6005
6293-6265	6235-6432
6302-6269	6291-6434
6349-6234	6339-6522
6356-6317	6270-6408
6440-6303	6148-6301
6771-6730	6723-6882
6813-6776	6787-6861
6825-6861	6809-6955
6842-6715	7118-7301
6842-6767	6868-6995
6848-6810	6911-6960
6970-6942	6930-7077
6995-6951	9023-9140
7064-6927	7799-7936
7097-7056	7586-7752
7115-7088	7104-7200
7235-7148	6731-6842
7346-7479	7469-7425
7476-7417	7424-7547
7584-7754	7744-7707
7598-7850	7840-7800
7628-7590	7600-7660
7692-7866	7860-7826
7787-7751	6455-6535
7791-7722	7382-7605
7927-7890	7852-8049
7964-7911	7897-8069
8071-8031	8024-8116
8073-8002	8002-8163
8153-8361	8355-8298
8161-8091	8074-8200
8182-8082	8183-8297
8199-8162	8156-8293
8354-8295	8354-8429
8568-8484	9832-9994
8569-8423	6788-6938
8662-8598	8592-8709
8854-8815	9141-9290
8866-8823	8820-8976
8866-8823	8820-8976
8935-8876	8926-9226
8976-9016	9040-9008
8984-8946	8944-9107
8984-9126	9757-9643
9048-8969	9024-9203
9360-9596	9586-9515
9366-9311	9305-9495
9421-9346	9161-9290
9500-9442	8955-9202
9556-9527	9438-9607
9583-9546	9533-9663
9788-9706	8889-9176
9867-9827	9817-9934
9986-9927	9979-10210
9987-9913	10174-10404
9992-9942	16157-16242
10031-9976	10021-10100
10185-10068	8918-9104
10186-10130	9937-10086
10194-10163	5718-5845
10248-10196	8854-9106
10332-10247	9768-9992
10351-10294	9961-10186
10406-10581	10573-10538
10462-10372	9796-10018
10523-10484	10490-10581
10556-10515	10557-10651
10567-10524	10524-10611
10567-10524	10524-10611
10581-10538	10529-10704
10622-10564	10557-10798
10637-10581	10573-10796
10653-10622	10521-10702
10996-10953	10988-11057
11107-11062	11051-11218
11209-11363	11358-11267
11271-11241	11262-11382
11284-11249	11223-11258
11391-11345	11337-11549
11405-11362	11374-11472
11476-11420	10176-10351
11478-11689	11682-11643
11489-11446	11436-11631
11501-11454	11447-11631
11505-11637	11586-11546
11543-11516	11637-11685
11575-11439	129-296
11588-11554	11793-12007
11609-11581	11600-11826
11674-11891	11818-11781
11799-11732	10957-11196
11799-11740	11718-11959
11872-11842	11864-11902
11908-11821	12282-12501
11956-11901	11834-11920
11969-12160	12139-12111
11977-11949	11952-12152
12002-11975	11992-12061
12064-12005	11869-11960
12079-12037	12125-12181
12181-12138	11987-12125
12253-12207	12257-12311
12253-12224	12212-12394
12267-12174	12473-12787
12289-12252	12240-12348
12341-12276	12503-12682
12349-12317	15467-15695
12375-12347	12334-12545
12496-12426	12412-12586
12573-12467	13141-13335
12670-12634	12649-12831
12721-12681	12667-12881
12755-12720	12720-12858
12787-12738	11359-11609
12823-12788	12814-12907
12835-12787	12827-12976
12853-12934	12923-12878
12867-12793	11149-11240
12948-12918	12939-12992
13114-13063	13035-13168
13116-13081	13107-13188
13150-13318	13484-13345
13168-13096	13087-13219
13168-13116	13102-13251
13194-13279	13272-13236
13221-13191	14686-14773
13279-13203	12582-12748
13351-13316	13309-13487
13359-13298	12684-12853
13361-13481	13472-13442
13362-12556	13548-13442
13397-13268	12468-12649
13430-13319	12863-12995
13449-13398	12688-12886
13513-13452	13505-13573
13515-12298	12688-12881
13516-13477	13467-13571
13938-13839	13622-14131
13948-13901	13842-14064
14088-14040	12312-12494
14150-14059	12805-12929
14214-14125	14598-14701
14260-14215	14206-14464
14260-14215	14212-14372
14262-14206	14215-14378
14344-14471	14462-14382
14441-14412	14362-14475
14443-14379	14080-14205
14462-14609	15130-14988
14754-14721	14473-14720
14824-14781	14781-14928
14854-14815	14888-15087
14860-14810	14685-14908
14901-14858	14916-14998
14913-15108	13311-13204
14961-15010	15176-15125
14966-15177	15153-15120
15011-14972	15571-15839
15032-15002	14962-15078
15171-15122	15122 15211
15213-15142	15134-15268
15225-15185	15197-15455
15225-15194	15076-15255
15261-15511	15726-15497
15304-15226	15214-15498
15370-15308	15650-15820
15390-15346	15338-15445
15527-15745	15738-15680
15589-15541	16032-16142
15589-15557	15156-15245
15628-15820	15814-15778
15723-15670	15689-15759
15800-15770	15764-15912
15810-15726	16270-16490
15810-15773	16196-16380
15810-15773	16196-16439
15820-15791	15558-15589
15875-15818	15812-15905
15875-15845	15867-15905
15915-16095	16086-16055
15924-15808	15051-15245
15930-16121	16113-16059
15939-15887	14732-14927
15972-15917	16198-16387
16061-16030	16189-16251
16097-16070	16060-16140
16099-16072	16065-16228
16128-16066	16059-16297
16136-16106	16128-16287
16140-16102	16060-16318
16140-16102	16060-16319
16140-16107	16132-16315
16142-16089	15870-16057
16142-16095	16120-16233
16142-16102	16134-16301
16142-16106	16133-16196
16142-16107	3607-3712
16143-16089	15870-16074
16143-16101	16134-16216
16147-16107	16139-16273
16151-16117	15871-16024
16151-16117	16231-16426
16154-16107	16145-16375
16156-16105	16148-16397
16156-16106	16147-16244
16159-16110	16150-16274
16164-16119	16116-16311
16166-16115	12490-12749
16167-16140	16130-16213
16184-16150	16509-16569
16185-16124	16325-16408
16193-16079	16048-16233
16197-16130	16322-16467
16203-16166	16107-16174
16204-16124	16325-16426
16204-16127	16195-16339
16205-16124	16490-16569
16207-16113	348-441
16221-16158	16150-16272
16228-16124	16325-16490
16231-15166	16129-16276
16233-16194	16224-16278
16236-16196	16106-16205
16236-16346	16426-16306
16242-16204	15617-15810
16266-16124	16325-16490
16276-16244	16267-16506
16282-16124	16325-16569
16287-16259	16278-16370
16311-16278	16273-16386
16327-16254	16471-16569
16327-16275	51-172
16337-16275	51-198
16344-16288	114-194
16358-16293	16468-16569
16370-16325	16310-16465
16373-16325	16124-16311
16386-16287	16472-16569
16386-16325	16124-16256
16393-16254	16471-16569
16402-16320	16273-16488
16407-16325	16124-16349
16407-16366	42-177
16408-16325	16124-16311
16408-16366	42-94
16414-16373	16388-16473
16418-16325	16124-16274
16426-16220	1-121
16426-16325	16124-16268
16434-16387	16377-16498
16436-16369	146-251
16440-16322	16130-16320
16442-16365	1341-1561
16442-16392	16384-16503
16450-16325	16124-16306
16490-16273	1-120
16508-16472	16287-16327
16533-16491	16525-16569
16550-16411	1-155
16555-16513	16503-16569
16562-16488	1-138
16569-16471	16254-16451
16569-16472	16287-16467
16569-16500	16107-16237
16569-16509	16150-16301
